# Supplementary material for: Loss of SRSF2 triggers hepatic progenitor cell activation and tumor development in mice
Source: Commun Biol. 2020 May 5;3:210. doi: 10.1038/s42003-020-0893-5 (PMC7200752; doi:10.1038/s42003-020-0893-5)
Supplement: Supplementary file 2 — Supplementary Data 1 [file 42003_2020_893_MOESM2_ESM.xlsx]

## Sheet: Sheet1
Supplementary Data 1
Related to Fig. 1a
time after birth	No. of survived HKO mice
1 day	136
12 days	124
14 days	116
15 days	107
16 days	83
17 days	77
18 days	64
19 days	59
36 days	44
38 days	42
≥50days	42
Related to Fig. 1b
	1M	2M	3M	6M	12M
Srsf2f/f	14.2	25.9	28.1	31.8	36.3
Srsf2f/f	14.7	24.9	27.7	31.7	38
Srsf2f/f	15	25.1	28.5	29.6	37.6
Srsf2f/f	15.2	23.1	27.6	30.3	36.1
Srsf2f/f	14	23	26.2	31.4	36.1
Srsf2f/f	15.4	24.3	27.1	31.7	34.2
Srsf2f/f	18.7
Srsf2f/f	15.7
Srsf2f/f	18.5
Srsf2f/f	17.4
average	15.88	24.3833	27.5333	31.0833	36.3833
SD	1.71192	1.15311	0.806639	0.915241	1.34375
HKO	9	20.7	27.4	31.7	37.2
HKO	9	20.9	28.1	32.6	39.6
HKO	8.4	22	25.2	29.2	36.6
HKO	7.4	16.1	23.2	32.7	34.6
HKO	6	14.9	20.8	29.7	33.3
HKO	8.6
HKO	7.1
average	7.92857	18.92	24.94	31.18	36.26
SD	1.12948	3.18936	3.01131	1.63615	2.43269
p-value	2.00609e-08	0.00343656	0.071343	0.903974	0.917249
	***	**
Related to Fig.1c
	1M	2M	3M	6M	12M
Srsf2f/f	6.23913	5.28464	5.86081	4.71854	4.759
Srsf2f/f	5.30172	5.08077	5.7037	4.06189	4.6506
Srsf2f/f	4.93902	5.19167	5.72603	4.65109	4.50425
Srsf2f/f	5.55367	4.87143	5.3308	4.7492	3.70968
Srsf2f/f		5.72727		4.71383	3.33333
Srsf2f/f		5.33984
average	5.50839	5.24927	5.65533	4.57891	4.19137
SD	0.54861	0.287199	0.227214	0.291212	0.632307
HKO	6.4625	7.38636	10.9082	8.44231	6.38889
HKO	6.85484	7.16505	8.29741	7.53618	5.5092
HKO	5.56065	10.0798	9.18884	6.2214	6.49167
HKO	6.63462	7.85882	9.81398	6.13546	6.78125
HKO				7.39041
average	6.37815	8.12251	9.5521	7.14515	6.29275
SD	0.568161	1.33655	1.09752	0.970627	0.548145
p-value	0.0698612	0.000782776	0.000439045	0.000474456	0.00119783
		***	***	***	**
Related to Fig. 1d
	1M	2M	3M	6M	12M
Srsf2f/f	5.92391	3.25843	2.89377	3.57616	3.60111
Srsf2f/f	4.48276	2.88462	3.53535	2.54072	3.34337
Srsf2f/f	5.4878	2.79167	2.94521	3.30218	2.5779
Srsf2f/f	5.19774	3.10714	3.2	2.57235	2.93255
Srsf2f/f		3.40909		3.40836	3.03276
Srsf2f/f		2.61719
average	5.27305	3.01136	3.14358	3.07995	3.09754
SD	0.605523	0.299368	0.293499	0.487826	0.392254
HKO	8.625	9.77273	10.0267	4.83553	4.5679
HKO	7.41936	11.7476	7.97414	4.94465	3.31288
HKO	9.8	11.2766	9.57081	4.74104	4.13889
HKO	9.23077	10.0862	8.50725	5.84416	3.27083
HKO				4.89726
average	8.76878	10.7208	9.01973	5.05253	3.82263
SD	1.01955	0.94246	0.94403	0.449037	0.637644
p-value	0.00105707	5.73699e-08	2.14423e-05	0.000160391	0.0726813
	**	***	***	***
