# Supplementary material for: Loss of SRSF2 triggers hepatic progenitor cell activation and tumor development in mice
Source: Commun Biol. 2020 May 5;3:210. doi: 10.1038/s42003-020-0893-5 (PMC7200752; doi:10.1038/s42003-020-0893-5)
Supplement: Supplementary file 3 — Supplementary Data 2 [file 42003_2020_893_MOESM3_ESM.xlsx]

## Sheet: Sheet1
	Supplementary Data 2
List of antibodies
Antibody	Source (catalog number)	Application (Dilution)
Ki67	BD (550609)	IF-P(1:100)
AFP	proteintech (14550-1-AP)	IHC(1:50)
GS	Santa Cruz (sc74430)	IHC(1:50)
P62	Sigma (P0067)	IF-P/F(1:100)
CD45	Abcam (ab10558)	IF-F(1:100)
γH2AX	Abways (CY6572)	IF-F(1:200)
P21	Abcam (ab109199)	IF-P(1:100)
Hnf4α	CST (3113)	IF-P/F(1:400)
Hnf4α	Abcam (ab41898)	IF-P(1:50)
A6	DHSB (A6 BCM-S)	IF-F(1:50)
CK19	DHSB (Trom-III)	IF-P/F(1:100)
CK19	Abcam (ab133496)	IF-F(1:500)
sox9	Millipore (AB5535)	IF-P/F(1:100)
αSMA	Abways (CY5027)	IF-F(1:100)
Laminin	Abcam (ab11576)	IF-F(1:100)
FGF7	R&D (AF-251-NA)	IF-F(5-15 μg/mL)
F4/80	ebioscience (11-4801-85)	IF-F(1:100)
SRSF2	Novus (NBP2-47290)	WB(1:5000)
SRSF2	Millipore(04-1550)	WB(1:1000)
βactin	Santa Cruz (sc47778)	WB(1:1000)
IGF2	R&D (AF-792)	WB(1:1000)
pIGF1R	CST (3024)	WB(1:1000)
IGF1R	CST (9750)	WB(1:1000)
pAKT	CST (4060)	WB(1:1000)
AKT	CST (4691)	WB(1:1000)
pJNK	CST (9251)	WB(1:1000)
JNK	CST (9252)	WB(1:1000)
pERK1/2	CST (9101)	WB(1:1000)
ERK1/2	CST (4695)	WB(1:1000)
pSTAT3	CST (9145)	WB(1:1000)
JUN	CST (9165)	WB(1:1000)
List of primers for qPCR
Gene	Sense(5'-3')	Antisense(5'-3')
Sox9	AGCTCACCAGACCCTGAGAA	TCCCAGCAATCGTTACCTTC
CK7	TGGAGACGGAATGGGACCTGT	CCTGCGGGTAGTAGATGTGGTC
CK19	CTCGGATTGAGGAGCTGAAC	TCACGCTCTGGATCTGTGAC
CD44	AGACTCATCCAAGGACTCCAGGG	AGGAGAGATGCCAAGATGATGAGC
Prom1	ATAAGAGCCATCCACCAGCATC	ACAGAGTCCAAAGAGGCAAGG
Spp1	AGCAAGAAACTCTTCCAAGCAA	GTGAGATTCGTCAGATTCATCCG
Hgf	TTCCCAGCTGGTCTATGGTC	TGGTGCTGACTGCATTTCTC
Fgf7	TGGGCACTATATCTCTAGCTTGC	GGGTGCGACAGAACAGTCT
Srsf2	TCAAGGTGGACAACCTGACCTA	ACGCGCCCGTATTTCTCGAAGA
βactin	GATCATTGCTCCTCCTGAGC	ACTCCTGCTTGCTGATCCAC
Igf2	GTGCTGCATCGCTGCTTAC	ACGTCCCTCTCGGACTTGG
H19	TCCAGCCTTCTTGAACACCATG	TCAGAACGAGACGGACTTAAAG
	List of primers for genotyping
Gene	Sense(5'-3')	Antisense(5'-3')
SRSF2	GGTTATTTGGCCAAGAATCAC	CCATGGACCGATGGACTGAG
Cre	GCCTGCATTACCGGTCGATGC	CAGGGTGTTATAAGCAATCCCC
List of primers for methylation analysis
Target	Sense(5'-3')	Antisense(5'-3')
H19-ICR1	GAGGTATAAGAATTTTGTAAGGAGAT	ACATAAACCCCTAACCTCATAA
IGF2-promoter	AGTTGYGTGAGGTTAGGT	CCTCAACTACTCRAAACTACAAC
