# Supplementary material for: Loss of SRSF2 triggers hepatic progenitor cell activation and tumor development in mice
Source: Commun Biol. 2020 May 5;3:210. doi: 10.1038/s42003-020-0893-5 (PMC7200752; doi:10.1038/s42003-020-0893-5)
Supplement: Supplementary file 4 — Supplementary Data 3 [file 42003_2020_893_MOESM4_ESM.xlsx]

## Sheet: Sheet1
Supplementary Data 3
Related to Fig. 3b
Sox9
	2M	3M
Srsf2f/f	0.97457	0.985404
Srsf2f/f	1.07531	0.816327
Srsf2f/f	0.939943	1.04076
Srsf2f/f	1.01018	1.10634
average	1	0.987208
SD	0.0578167	0.124183
HKO	1.60171	3.24371
HKO	2.70288	3.46344
HKO	2.6805	2.95311
HKO	2.30888	3.61097
average	2.32349	3.31781
SD	0.513993	0.28615
p-value	0.00218343	5.65541e-06
stars	**	***
CK19
	2M	3M
Srsf2f/f	0.660318	0.729723
Srsf2f/f	0.927359	0.902195
Srsf2f/f	1.36965	0.566926
Srsf2f/f	1.04268	0.831026
average	1	0.757468
SD	0.293895	0.145411
HKO	2.34132	2.483
HKO	1.68551	2.09542
HKO	3.54654	1.71805
HKO	2.43981	1.62178
average	2.5033	1.97956
SD	0.771882	0.392967
p-value	0.0108322	0.00111766
stars	*	**
CD44
	2M	3M
Srsf2f/f	0.926047	0.812084
Srsf2f/f	1.18195	1.07883
Srsf2f/f	0.92395	1.08375
Srsf2f/f	0.968054	0.97
average	1	0.986165
SD	0.122989	0.127377
HKO	4.85248	4.33231
HKO	3.5592	2.3946
HKO	4.71523	3.96264
HKO	4.83903	3.2
average	4.49149	3.47239
SD	0.624585	0.859387
p-value	3.40931e-05	0.00123362
stars	***	**
Prom1
	2M	3M
Srsf2f/f	0.965243	0.749611
Srsf2f/f	0.966758	0.656133
Srsf2f/f	1.09072	0.696896
Srsf2f/f	0.977275	0.710891
average	1	0.703383
SD	0.0607189	0.0385923
HKO	22.8543	6.41366
HKO	18.3632	8.31229
HKO	21.1976	4.27959
HKO	23.5017	5.42654
average	21.4792	6.10802
SD	2.29276	1.70878
p-value	0.000379728	0.00796849
stars	***	**
CK7
	2M	3M
Srsf2f/f	1.17623	0.579649
Srsf2f/f	0.933374	0.681671
Srsf2f/f	1.17394	1.1805
Srsf2f/f	0.718454	0.8
average	1.0005	0.810454
SD	0.219863	0.262613
HKO	3.60243	2.1936
HKO	2.26804	1.62134
HKO	2.46374	1.16444
HKO	3.07462	1.81975
average	2.85221	1.69978
SD	0.606758	0.428559
p-value	0.00121702	0.0122372
stars	**	*
Spp1
	2M	3M
Srsf2f/f	0.705225	0.550674
Srsf2f/f	1.21208	0.399186
Srsf2f/f	0.792395	0.258128
Srsf2f/f	1.2903	0.231305
average	1	0.359823
SD	0.293964	0.147006
HKO	5.56923	14.5259
HKO	5.23372	11.3137
HKO	5.65592	17.4941
HKO	5.19654	15.3892
average	5.41385	14.6807
SD	0.232674	2.5676
p-value	3.84996e-07	3.12498e-05
stars	***	***
Related to Fig. 3d
Fgf7
	2M	3M
Srsf2f/f	0.806805	2.59636
Srsf2f/f	1.46501	3.55581
Srsf2f/f	0.72618	4.38171
Srsf2f/f	1.002	3.79814
average	1	3.58301
SD	0.33093	0.743511
HKO	15.3967	14.569
HKO	13.7923	8.52552
HKO	10.7712	12.3904
HKO	14.1783	11.2754
average	13.5346	11.6901
SD	1.96508	2.51429
p-value	1.54432e-05	0.000822639
stars	***	***
Hgf
	2M	3M
Srsf2f/f	0.950565	0.443997
Srsf2f/f	1.07806	0.599739
Srsf2f/f	0.839379	1.15442
Srsf2f/f	1.132	0.7397
average	1	0.734465
SD	0.131351	0.304912
HKO	1.8522	1.80043
HKO	2.50381	1.10669
HKO	1.68201	1.74463
HKO	2.1749	1.4
average	2.05323	1.51294
SD	0.363337	0.323585
p-value	0.00158412	0.0127979
stars	**	*
Related to Fig. 4e
No. of γH2AX
Control	DDC	Srsf2-/-
0	0	2
0	0	2
0	0	3
0	0	4
A6+CK19+/DAPI(％)
Control	DDC	Srsf2-/-
2.9	7.1	11.6
2.5	6.5	12
3.3	7.5	11
2.3	6.7	12.3
No. of TUNEL
Control	DDC	Srsf2-/-
0	0	4
0	0	5
0	0	6
0	0	6
Ki67+/CK19+(％)
Control	DDC	Srsf2-/-
0	2.7	10.3
0	2.3	9.9
0	2.5	11
0	3	9.3
P62+/DAPI (％)
Control	DDC	Srsf2-/-
0	7.2	14
0	7	13
0	7.8	14.8
0	7.5	13.5
Ki67+/Hnf4α+(％)
Control	DDC	Srsf2-/-
1.69	8.9	26.32
1.56	8	28
2.1	10	24
1.9	9.3	25
P21+/Hnf4α+(％)
Control	DDC	Srsf2-/-
0	0	27
0	0	24
0	0	29
0	0	26.5
