# Supplementary material for: Loss of SRSF2 triggers hepatic progenitor cell activation and tumor development in mice
Source: Commun Biol. 2020 May 5;3:210. doi: 10.1038/s42003-020-0893-5 (PMC7200752; doi:10.1038/s42003-020-0893-5)
Supplement: Supplementary file 5 — Supplementary Data 4 [file 42003_2020_893_MOESM5_ESM.xlsx]

## Sheet: figure 6c Volcano Plot
	Supplementary Data 4
related to Fig. 6c,d			Related to Fig. 6e
Up	Down		97	123	371	173
Ahsg	Serpina3k		Clu	Msmo1	Lcn2	Dync1li2
H19	Serpina1e		Spp1	H3f3b	H19	Chka
Clu	Fabp1		Tmsb4x	Ucp2	Lrg1	Gpx2
Apoa4	Scd1		Ly6d	Hmgcr	Krt18	Sema4b
Lcn2	Serpina1d		Cd74	Sqle	Krt8	Tshz2
Spp1	Cyp2e1		Anxa2	Cyp51	Mt2	Ahnak
Cd74	Mgst1		Actg1	Ifi30	Mt1	Prmt2
Lrg1	Cyp3a11		Serpinb6a	Cyba	Igfbp1	Fxyd6
Krt18	Gpx1		Cd14	Pcna	Serpina3n	Pard6b
Fetub	Gnmt		Sh3bgrl3	Mgst3	Hbb-bs	Shroom1
Igfbp2	Serpina1c		Lgals3	Anxa4	Lsr	Miox
Serpinf2	Ces1c		Sdcbp	Nfkbia	Apoa4	Tmem252
Krt8	Ass1		Cotl1	Fdft1	Myl12b	Map3k14
Tff3	Phyh		Scd2	Plscr1	S100a11	Hbegf
Hbb-bs	Hpd		Id1	Cdh1	Cstb	Tsc22d1
Hsd11b1	Scp2		App	Slc6a6	Cbr1	Trpm4
Rps10-ps2	Mettl7b		Btg2	Chil3	Hba-a1	Epb41l4a
Serpina3n	Pck1		Cystm1	Tpm1	Tm4sf4	Synj2
Igfbp3	Ces3a		Gipc2	Ifngr1	Steap4	Plec
Rpl13a	Tat		Cdc42ep1	Akr1b7	Lgmn	Ntmt1
Hsd17b13	Apoc4		Prkab1	Vcam1	Tagln2	St8sia3
Fabp4	Sord		Alcam	Thrap3	Scarb1	Hkdc1
Igf2	Arg1		Vasp	Cxadr	Tnfrsf12a	Gas5
Lgals1	Acaa1b		Atpif1	Cldn2	Myl12a	Map3k4
Ly6d	Cyp2f2		Ppl	Frmd4b	Igfbp7	Eif4ebp3
Sparc	Mat1a		Gltp	Ano10	Cd63	Ddr1
Igfbp1	Acox1		Aig1	Ly6a	Gpx3	Styk1
Mfge8	Rdh7		Rgs2	Klf3	Sparc	Slc45a4
Cd81	Gm21320		Cdc42se1	Tmem30b	Arhgdia	Src
Tmsb4x	Rnase4		Pygb	Lss	Arpc1b	Kctd5
Hba-a1	Slc38a3		Golm1	Srebf2	Hbb-bt	Plxna2
Hsd17b6	Mup20		Klf6	Pxn	Cd9	Ralgds
Lsr	Akr1c6		Tgif1	Spg21	Mpeg1	Col4a3
Igfbp7	Thrsp		Tpd52	Slc4a4	Mfge8	Cry1
Vim	Pgrmc1		Cyb561	Sprr1a	Tmsb10	Shisa4
Kng2	Fdps		S100a6	Hpcal1	Gss	Cav2
Gpihbp1	Tdo2		Ehd4	Fxyd3	Aldh1b1	Sh3gl1
Gsn	Mup7		Smpd3	Tmpo	Lpl	Prkch
Rpl30	Fads2		Cd2ap	Prom1	Rhoc	Lxn
Qsox1	Gjb1		Slc2a1	Gcnt2	Lgals1	Tcf20
Tstd1	Fbp1		Adam10	Anxa3	Fkbp1a	Myzap
Rpl35a	Rgn		Cdc42se2	Sptlc2	Vim	Kcnq1
Gm10243	Pah		Necap2	Oasl1	Cxcl1	Cx3cl1
Scarb1	Cyp2a12		Lrrfip1	Tmem43	Pla1a	Dgkd
Myl12b	Apoa5		Bicc1	Sorbs2	Shisa5	Itpr3
Cstb	Glul		Cmtm7	Evl	Slc51b	Sult1c2
Wfdc2	Glud1		Iqgap1	Tgfa	Litaf	Ggt1
Cox7a2l	Ephx2		Car2	Itpkc	Pkm	St6galnac2
Tagln2	Gstz1		Crip1	Cd24a	Nqo1	Tspan13
Cbr1	Reep6		Ano6	Aldoc	Cd151	Eps8l3
Tm4sf4	Hamp		Tff3	Mcm3	Slc48a1	Plau
Calm2	Aldh1l1		Tjp2	Neurl3	Mapk3	Hspb1
Eif3h	Mup17		Slc6a8	Plxnb1	Ywhah	Pqlc3
Sparcl1	Mup11		Phldb2	G6pdx	Myh9	Sgpp2
Col4a1	Oat		Cpd	Rps6ka1	Itm2c	Nhp2l1
Tmsb10	Slc27a5		Il1rn	Prkcd	Insig2	Sh3pxd2a
Hbb-bt	F12		Bcam	Anp32e	Arl4d	Dlg1
S100a11	Ddt		Ndrg1	Mcm2	Calm3	Cdkn2b
Cd63	Pemt		Atf3	Slc45a3	Tpm4	Dab2ip
Smdt1	Dhcr24		Fam129b	Ermp1	Prelp	Mme
Nucb1	Selenbp2		Akr1b8	Cd44	Slc25a4	Lama5
Tspo	Gm5424		Tmprss2	Fabp7	Afp	Col27a1
Gpi1	Pon1		Plat	Eepd1	Col3a1	Trib1
Aldh1b1	Ces1d		Rab3d	Trp53inp1	Gsta1	Vegfa
Steap4	Lcat		Tjp3	Plekhb2	Nid1	Pglyrp1
Gpx3	Wfdc21		Arhgap17	Ablim1	Wdr1	Itga6
Ugt1a1	Nat8f2		Slc43a2	Myrf	St6gal1	5330417C22Rik
Creld2	Qdpr		Plaur	Zfp207	Rbp1	Foxp4
Aco2	Aadac		Pvr	Ezr	Mmp14	Grwd1
Aqp1	Ugt2b36		Card10	Agrn	Vat1	Espn
Pea15a	Cyp2c29		Arrb1	Eif2ak3	Pdlim1	Lzts2
Anxa2	Slc25a5		Rasal1	Lrrc8d	Isyna1	H2-DMb1
Eif3f	Cyp27a1		Pdlim7	Nipal1	Ifi27l2b	Glis2
Rhoc	Fmo5		Itga3	Bcl2a1b	Egr1	Cela1
Apol9b	Cyp2c70		Ptrf	Syk	Tmem141	Tubb2b
Myl12a	Msmo1		Abr	Acsl3	Abhd2	Vill
Gm12191	Ahcy		Galnt10	Etv6	Cybb	Rap1gap
Cd14	Slc22a1		Ddx52	Arl2bp	Fus	Traf3ip1
Litaf	Ces1f		Cbr3	Ngfrap1	Plvap	Ldlrad4
Aldoa	Chchd10		Plp2	2310033P09Rik	Rhog	Fam101b
Abat	Mbl2		Plet1	Marveld2	Tstd1	Arhgef16
Mt2	1300017J02Rik		Fam129a	Tmem185b	Tmem86a	Dock1
Sdf2l1	Itih1		Tmprss4	Ppp1r13b	Tubb6	Mcc
Slc48a1	Fads1		Pafah1b3	Gfpt1	Smoc2	Lmcd1
Samm50	Pcyt2		Cers5	Notch2	Msn	Wfdc2
Arpc1b	Insig1		Thbs1	Cdc42ep5	Pea15a	Klf10
Rnaset2b	Cyp1a2		Vopp1	Cgn	Itgb5	Zfp7
Tnfrsf12a	Cyp2c50		Tspan15	Prim1	Rhob	Sulf2
Gm11361	C8a		Cttnbp2nl	Dck	Sirpa	Igsf9
Col4a2	Gcdh		Nupr1	Aebp2	Csrp1	Trim35
Mt1	Hmgcs1		Slamf9	Aim1	Gngt2	5730559C18Rik
Arhgdia	S100a1		B4galt6	Trp53bp2	Ctsc	Myo15b
Mapk3	Crp		Adgrg1	Acvr1b	Cttn	Svil
Efna1	Tecr		Rab34	Uhrf1	Fabp4	St3gal2
Cystm1	Csad		Nedd9	Agpat9	Cxcl14	Sec14l1
Enpp2	Ugt2b1		Nt5c2	Epsti1	Col4a1	Nck2
Prelp	Hibadh		Tspan8	Epha2	Fxyd5	Pigx
Anpep	Sdha			Bag2	Pld3	Ubald1
Cd9	Ang			Tspan3	Ube2c	Tprn
Lgals3bp	Gstt1			Pdgfa	Orm3	Sdcbp2
Serpinh1	Cps1			Dnmt1	Pla2g7	Mkl2
Fkbp1a	Hsd17b10			Nup93	Rtn4	Slc27a1
Itm2c	Dmgdh			Tmco4	Itih5	G6pc3
Rps18	Cyp4a12a			Mcm4	Pkig	Snhg18
Cav1	Ebp			Lpcat2	Prtn3	Capn5
Pdia5	Cth			Top2a	Pros1	Bmp6
Hspb1	Acss2			Kif3b	Adgre5	Atp11a
Vps28	Uqcrfs1			Glipr1	Col1a2	Cbx5
Lonp1	C8b			Cyb5r1	Igf2	Zc3h12a
Cbr3	Nrn1			Ccdc120	Coro1c	Pfkfb3
Scd2	Pygl			Chaf1b	Ifngr2	Wsb1
Nudt19	Sc5d			Myo1d	Leprot	Anxa13
Insig2	Cyb5b			Ocln	Tgfbr2	Dync2li1
Rnaset2a	Mup-ps19			Rfc4	Scamp5	Panx1
Gsto1	Tkfc			Fuca2	Ddit4	Trip10
Atxn10	Adk			Gnptab	Gm3579	Ace
Cd151	Apcs			Nup210	Cd38	Kcne3
Lgmn	Slc10a1			Alpk1	Scn1b	Elf3
BC004004	Glyat			Tbc1d1	Uap1l1	Tbp
Ifi27l2b	Lactb2			Itgav	Serpinh1	Pdgfb
Fkbp11	Elovl2			Akr1b10	Il17rb	Tm4sf20
Serpina12	Lamp2			Gtf2ird1	Slc20a1	Tm4sf1
Gss	Aldh4a1			Tmem209	Col4a2	Ifrd1
Pla1a	Tm7sf2				Igsf8	Mogat2
Cd34	Slco1b2				Cdh5	Lsg1
Carhsp1	Serpina6				Egln3	Pck2
Tars	Oaf				Col1a1	Cav1
Rpl37	Fasn				Gpnmb	Phlda2
Actg1	Ndufb11				Il10rb	Sox9
Tpm4	Mbl1				Npdc1	Vil1
Cxcr4	Uqcrb				Slc11a1	Relb
Ywhah	Gjb2				Bak1	Micall1
Prr13	Ldhd				Chmp2b	Abcc4
Atp1b1	Gls2				Dnttip1	Stambpl1
Cdh5	Dcn				Tsc22d4	Fam234b
Dctpp1	Retsat				Ctgf	Prepl
Btg2	Abcd3				Snx6	Plscr3
Arsa	Aldh8a1				Tspan9	Dusp4
Csn3	Acsl1				Adck4	Mesdc1
Tomm22	Gpt2				Tnfaip2	4930415O20Rik
Vegfa	Ces3b				Flna	Pld1
Mcam	Pmvk				Anxa1	Sdccag8
Anxa13	Acly				Dnajc10	Tacc2
Rps18-ps3	Tmem97				Nostrin	Drosha
Pkm	Mknk2				Zfp385a	Zfand2a
Itgb5	Bphl				Bmyc	Camk2b
Plin3	Cyp2c67				Tgfb1	Mall
Scly	Dcaf11				Il4ra	Aco2
Bmyc	Aqp9				Cldn1	Limk2
Ndrg1	Gstk1				Ctr9	Cyp2j6
St6gal1	Nat8f1				Cmtm3	Sox4
Pecam1	Upb1				Dynlt1-ps1	Sh3bp4
Csrp1	Cyp4f14				Ssbp4	Vsig10
Puf60	Ttc39c				Hba-a2	Gata6
Mpeg1	Aldh6a1				Cdkn1a	Scrib
Gm10260	Acad11				Glipr2	Arhgap27
Myh9	Clec2d				Spryd3	Yars2
Abcg2	Cox7b				Ngf	Dsc2
Sec11c	Elovl3				Capg	Fbxo17
Shisa5	Cyp51				Ralb	Pola2
Tmem86a	Aldh3a2				Steap3	Git1
Wsb2	Hmgcr				Haus8	Slc44a3
H2-T22	1810008I18Rik				Crtap	Carhsp1
Cox17	Kyat3				Cnp	Celsr1
Lpl	Gstm2				Timp1	Gramd1b
Naaladl1	Mttp				Sparcl1	Pear1
Gldc	Gm4737				6330416G13Rik	Dnajc1
Smagp	Tmem14c				Stab1	N4bp3
Pdlim1	Dhcr7				Npl	Atp1b1
Tspan8	Gstm6				Commd5	Cul7
Npdc1	Acaa1a				Bok	Hebp2
Uqcc2	Bhmt2				Mlkl	Arhgap44
Serpine1	Otc				Ptgr1	Hnf1b
Mrpl13	Adh4				Arhgef3
App	Nsdhl				Tubb5
Mmp14	Sqle				Tnip1
Prkcdbp	Agxt				Maff
Ifngr2	Slc29a1				Fstl1
Cox14	Suox				Tuba1a
Cdkn1a	Ldlr				Rab31
Isyna1	Iah1				Slc11a2
Calm3	Slc2a2				Ednrb
Fus	Amy1				Itga5
Rbp1	Hsd17b2				Wasf2
Cdc42ep1	Gucd1				Dhx32
Nupr1	Hgfac				Rragd
Sh3bgrl3	Cyp4a10				Fgfr1
Timp3	Phlda1				Ppp1r9b
Tmem106c	Acsf2				Tpr
Ifnar2	Gm3571				Adprh
Plvap	Alas2				Mcm6
Polr2f	Akr1c14				Maged2
Cela1	Me1				Myo10
Bcl3	Rdh11				Sptbn1
Egfl7	Sec14l4				Dgkz
Ptrf	Cxcl12				Limd2
Pcolce	Lipc				Plxnd1
Ccnd3	Eci2				Smyd5
Rgs5	Pccb				Cd63-ps
Cxcl14	Lman2				Mcam
Arf3	Baat				Ppic
Twf1	Fdft1				Gm29779
Capg	Fam25c				Arhgef7
Ptp4a3	Gm10768				Aaas
Ly6c1	Shmt1				Usp18
Hba-a2	Maob				Ube2d1
Tmem141	Hacl1				Col6a1
Spon2	0610007P14Rik				Cby1
Mogat2	Cib3				Tmem41a
Gpx2	Ugt2a3				Vsir
Sox18	Aass				Emp2
Sirpa	Mst1				Cd276
Vat1	Fitm1				Kctd10
Vasp	Pm20d1				Ubald2
Esam	Gpld1				Acta2
Prg4	Paqr9				Pcolce
Pfdn1	Srd5a1				Fes
Cxcl1	Nudt7				Rgs5
Esm1	Dpyd				Emp1
Afp	Slc25a20				Tes
Slc8b1	Slc25a15				Wfdc3
Fscn1	Habp4				Creb3l2
Pycrl	Acat2				Twf2
2010005H15Rik	Sult2a8				Rasa3
Ctsc	Sult1a1				Ecscr
Clpx	Dhrs1				Acot9
Kcnj8	Gpam				Caskin2
Ext1	Aars				Rassf1
Sdcbp	F9				Spon2
Rhog	Slc25a13				Map4k4
S100a6	C1rl				Cxcr4
Cttn	Gstm7				Pmp22
Abhd2	Map1lc3a				Entpd2
Erich4	Acot13				Fndc3b
Tsta3	LOC101056219				Rmnd5b
Egr1	Dio1				Spats2
Msn	Akr1c20				Gpx7
Dnajc10	Decr1				Rell1
Dpy30	Lhpp				Pdgfrb
Tuba1a	Hsd3b3				Kctd3
Pros1	Ces1e				Calml4
Cotl1	Tmem120a				Arfgap3
Ivns1abp	Got1				Aldh3b1
Rtn4	Aadat				Them6
Il10rb	Dbp				Ets1
Plxnd1	Slc7a2				Thbd
Rps15a	Ppp1r3b				Cpe
Pacsin2	Keg1				Smad1
Serpine2	Iqgap2				Traf7
Serpinb6a	Aifm1				Nmral1
St3gal1	Cyp4a14				Selm
Trp53i11	Akr1c12				Igsf11
Wdr1	Hprt				Lcp2
Laptm4b	Cyp4a12b				Gja4
Ces2g	BC089597				Sgce
Ndufa4l2	Upp2				Pycr2
Bcam	Pdha1				Cd93
Naga	Fabp2				Gramd1a
Soat2	BC024386				Cerk
Steap3	Stard5				Rcsd1
Slc25a4	Slc26a1				Gm7665
Maf1	Ttpa				Dnal4
LOC100862468	Txndc15				Dapk2
Col3a1	Cltb				H2-Q4
Scn1b	Hint2				Serpine1
Hnrnph1	Wfdc17				Vasn
Fxyd5	Hes6				Rpap3
Chrac1	Cldn2				Col5a2
Rogdi	Mup14				Cdpf1
Tnfaip2	Mlycd				Synpo
Emcn	Igfals				Lamc1
Mdk	Cd5l				Plekho2
Hamp2	Slc47a1				Cyp4f16
Rgs16	Tef				Ntn4
Tgfbr2	Pxdc1				Irak4
Nid1	Cyp7b1				Pak1
Rhob	Pltp				Akr1c18
Zfp385a	Klkb1				Nrros
Prkab1	Xylb				Heg1
Colec12	Hpgd				Mmp12
Slc22a7	Sgk2				Pilra
Fam129b	Brap				Arhgap18
Kctd17	Cyp8b1				Unc5b
Akip1	Cyp2c54				Il2rg
Cblc	Inhbc				Tmem173
Tubb6	Noct				Marcks
Pld3	Zdhhc9				Wwtr1
Prkd3	Aox1				Lmo2
Zfp36l2	Acsm5				Ubqln2
Fkbp9	Cidec				Stx2
Wfdc3	Asgr2				Mast2
Fam234b	Lpin2				Trim47
Bok	Gpat4				Abcb1a
Gtf2h5	Car5a				Mphosph6
Ubald1	Mvd				Crlf2
Apln	Aacs				Ppfibp1
Nrp1	Ecm1				Mdfic
Cpe	Scap				Stk10
Amdhd2	Sdr42e1				Slc7a7
Elf3	Mup15				1700017B05Rik
Ramp2	As3mt				Pold3
Chmp2b	Lpin1				Eef2kmt
Obp2a	Mid1ip1				Casp12
Alcam	Igf1				Sema6d
Ecscr	Cyp2d40				Gmfg
B4galt5	Hopx				Sipa1
Eif4ebp3	Slc19a2				Mpzl1
Oard1	Lect2				Plk2
Timm17a	Rapgef4				Spink1
Vil1	Urad				Abcc9
Uap1l1	Gstt3				C1qtnf6
Cldn1	Mup3				Kctd17
Tie1	Ccdc107				Epdr1
Emp2	Bbox1				Ckap4
Pkig	Chpt1				Crim1
Rars	Rab9				BC048546
Timp4	Ndufs4				Defb1
Slc20a1	Acot12				Eif4e3
Cd93	Clec4f				Hilpda
Angpt2	Rnd2				Rcn1
Tgif1	Pex7				Spsb4
Cldn14	Ebpl				Tmc6
Adgre5	Pfkfb1				Col6a2
Tmprss2	Emc9				Rab12
Slc11a2	Lss				Nme4
Rpl37rt	Mccc2				Cyp2b10
Slc9a3r2	Pcsk9				Aida
Itga5	Tgfbi				Mgp
Dnase1	Cyp2c68				Rai14
Ctla2a	Stard4				Tle3
Rad21	Adtrp				Lysmd2
Mrps11	Agtr1a				Plekha1
Ackr3	Hsd17b7				Rtkn
Cd200	Nr1i3				Tmem237
Trim47	Acnat2				Gm39972
Limd2	Rdh16				Tor4a
Leprot	Slc22a30				Lims1
Gsta1	Perp				Bzw2
Igsf11	Agfg2				Slc41a3
Spryd3	Sucnr1				Arhgap22
Snx4	Serpina7				Adam15
Pygb	Echdc1				Ggct
Col15a1	Rbpms2				Postn
Ssna1	Slc46a1				Msh2
Mfsd5	Cyp2d13				Pxylp1
Smpd3	Nnmt				Fscn1
Col1a2	Palmd				Tnfaip8l1
Trappc6a	Hyi				Sema3f
Arl4d	Mmp19				Impdh1
Pla2g7	Marco				9430020K01Rik
Ehd2	Timm17b				Smtn
Sgce	Lactb				Pde4b
Sharpin	Mvk				Pspc1
Mzt2	Pja1				Mfap3
Cyp2j6	Vwa8				Ctla2a
Cdh13	Mup21				Fblim1
Car2	Tysnd1				Ier3
Gng11	Mup1				Kcnj8
Hes1	Zfyve21				Ptp4a3
Igsf8	Plk3				Kctd12
Slc35c2	Csf1r				Lpcat4
Mug-ps1	Acacb				Adamts1
Gng12	Serpina4-ps1				Rhoq
Slamf9	Hfe				St5
Gprc5b	Gm3839				Dynlt1b
Emp1	Fcna				Adm
Trib1	Elovl6				sep11
Cnp	Pank1				Itpripl2
Foxp4	Gm3219				Dbndd2
Smoc2	Inhbe				2510009E07Rik
Jun	Slc16a10				Pqlc2
Tjp3	Plbd1		Related to Fig. 6f
Haus8	Immp2l		114	107	100	172
Atpif1	Slc17a2		Serpina3k	Apoa2	Mup7	Scd1
Il17rb	Slc6a9		Serpina1e	Ttr	Serpina1c	Cyp3a11
Dsc2	F11		Fabp1	Apoc1	Gm21320	Gpx1
Cdc42se1	Slc23a1		Cyp2e1	Aldob	Mup11	Ass1
Pigx	Nat8f5		Serpina1d	Uox	Mup17	Mettl7b
Lztr1	Crat		Mgst1	Car3	Ces3a	Pck1
Inhbb	Tsc22d3		Gnmt	Cat	Pah	Tat
Entpd2	Foxq1		Ces1c	Cyp2d9	Aadac	Apoc4
Raet1e	Fggy		Thrsp	Inmt	Cyp2c50	Arg1
Dll4	Bet1		Hpd	Gsta3	Ces1d	Mat1a
Polr1c	Slc25a25		Phyh	Mug1	Ugt2b36	Rnase4
Bin1	Ces1b		Scp2	Ugt2b5	Mup12	Slc38a3
Scamp5	Leap2		Cyp2f2	Hsd11b1	Mup14	Pgrmc1
Apobec3	Ap3m1		Sord	Slc27a2	Mup20	Cyp2a12
Gpx7	Asb13		Rdh7	C9	Hsd3b5	Apoa5
Flt4	Fam107b		Tdo2	Cyp2d10	Glul	Gstz1
Eif1a	Mpzl2		Fbp1	Sephs2	Sult2a8	Hamp
Rpl12	Fgf1		Cyp2c29	Tmem205	Slco1b2	Aldh1l1
Nsmce1	Nsun2		Akr1c6	Khk	Acsl1	Oat
Smyd2	Ggact		Selenbp2	Pigr	Uqcrb	F12
Dusp1	Adra1b		Mup3	C8g	Cyp2c67	Ddt
Coro1c	Acaca		Mup1	Haao	Cyp4f14	Pemt
C4b	Afg3l1		Rgn	Proc	Hsd17b2	Dhcr24
Slc50a1	Ugt1a9		Cyp1a2	Cyp2c44	Abcd3	Lcat
Lamc1	Pir		Slc27a5	Asl	Retsat	Wfdc21
Arfgap3	Fkbp3		Ephx2	Acsm1	Eci2	Qdpr
Commd5	Srr		Ahcy	AI182371	Bphl	Fmo5
Il4ra	Ehd3		Mbl2	Pklr	Dio1	Cyp2c70
Rab17	Rtp3		Acaa1b	Gabarapl1	Cyp2d40	Itih1
Enpp5	Idi1		Ces3b	Saa4	Dbp	Pcyt2
Wdr45b	Clec4g		C8b	Sardh	Mup21	Csad
Nubp1	Glns-ps1		Ugt2b1	Hao1	Me1	Ang
Chchd5	Abhd15		Pon1	Pecr	Hgfac	Dmgdh
Qpct	Acmsd		Reep6	0610005C13Rik	Phlda1	Cth
Cdpf1	Slc25a16		Slc10a1	Cyp2j5	Igfals	Nrn1
Ppic	Ifi27l2a		Keg1	Ugt3a2	BC024386	Adk
St6galnac2	Ptk2b		Ces1f	Aox3	Gpat4	Apcs
Bak1	Dpp4		Slc22a1	Angptl8	Pm20d1	Elovl2
Angptl2	Tcf21		Glyat	Ftcd	Hes6	Lamp2
Odf3b	Enpep		Nat8f1	Cyp2c37	Aacs	Aldh4a1
Il1rn	Ptdss1		Tkfc	Apon	Mup-ps19	Mbl1
Tmem41a	Cyp7a1		1300017J02Rik	Gys2	Ppp1r3b	Gjb2
Col1a1	Hykk		Gcdh	Afm	Mcm10	Ldhd
Gm42368	Hnrnph2		Chchd10	C6	Elovl6	Gls2
Spns1	Cfp		Pygl	Hsd17b6	Cyp2d13	Dcn
Prss23	Mtfp1		Cyp27a1	Nit2	Mid1ip1	Aldh8a1
Slc51b	Sugct		C8a	G6pc	Ces1b	Aqp9
Tmem184b	Gm4951		Serpina4-ps1	Ghr	Cyp4a12b	Gstk1
Tsc22d1	Mfsd4b1		Nat8f2	Akr1c13	Cish	Upb1
Lgals3	Mmab		Hibadh	Pbld1	0610031O16Rik	Aldh6a1
Tmem8	Ube2a		Lpin1	Slc25a23	Leap2	Kyat3
Trib3	Sgpp1		Nudt7	Dpys	Enpep	Gstm2
Top1mt	Vsig4		Ugt2a3	Dcxr	Fgf1	Mttp
Fam84b	Them7		Serpina6	Prodh2	Mup13	Gstm6
Smim22	0610031O16Rik		Akr1c14	Aspdh	Mfsd4b1	Acaa1a
Igfbp6	Pskh1		Cyp2c54	Sirt3	Vwa8	Bhmt2
Tsc22d4	C1galt1c1		Gm4737	Pbld2	Marcksl1-ps4	Nsdhl
Dhx32	L2hgdh		Cyp4a12a	Serpina11	Mup10	Agxt
Ppp1r9b	Pstpip2		Otc	Tprkb	Gm4956	Slc29a1
Card10	Ugt1a5		Cyp7b1	Cfhr1	Mtfp1	Suox
Lamb1	Dlat		Lactb2	Apol9b	Slc6a9	Iah1
Dnttip1	Acsl3		Ttc39c	Kyat1	Chpt1	Amy1
Tspan9	Gm21399		Upp2	Gcat	Acacb	Gucd1
Tor4a	Gk		Acad11	Mgll	Pdk1	Sec14l4
Tgfb1	Acot1		Hsd3b3	Ugt2b38	Fitm1	Cxcl12
Tnfaip8l1	Tmem189		Lipc	Afmid	Gm41999	Baat
Umps	Bloc1s5		1810008I18Rik	Slco2b1	Cyp4a32	Fdft1
Nid2	4732465J04Rik		Alas2	Pxmp4	Sucnr1	Fam25c
Nostrin	Nnt		Cyp4a10	Dhdh	Mup8	Maob
Gimap6	Hsd3b5		Clec2d	G0s2	2300009A05Rik	Aass
Moxd1	Them4		Ces1e	Masp2	4732465J04Rik	Mst1
Wipi1	Mfsd2a		Adh4	Ak4	Sugct	Slc25a15
Sorbs3	Cmtm4		Aadat	Fdx1	Elovl3	Habp4
Plet1	Apool		Hacl1	Acadsb	Slc1a2	Sult1a1
Mgp	Ido2		Srd5a1	Car14	Mup15	F9
Pgap2	Ube2e2		Akr1c12	Gstp1	Foxq1	C1rl
Atp1b2	Narf		Slco1a1	Mbd1	Gm7049	Gstm7
Grap	Thtpa		Car5a	Slc22a7	Gm9826	Acot13
Pkdcc	n-TPtgg5		Decr1	Pex11a	Cyp8b1	Akr1c20
Map4	Mup10		Igf1	Fam213b	Macrod1	Lhpp
Hnf1b	Mup-ps16		Acsm5	A1cf	Ptprd	Tmem120a
Itih5	Slc1a2		Lifr	Ugt3a1	Abcb10	Got1
Col6a1	Slc17a3		Adtrp	Abca8a	9030616G12Rik	Cyp4a14
Plk2	Aldh5a1		Klkb1	Il1rap	Clcn2	BC089597
Cd63-ps	Acnat1		Bbox1	Lrrc28	Acot1	Slc26a1
Maff	2300009A05Rik		Slc22a30	Tfpi2	Foxa1	Ttpa
Fgfr1	Smyd1		Fabp2	Ero1lb	Glns-ps1	Mlycd
Col6a2	Marcksl1-ps4		Paqr9	Aamdc	Nat8f5	Cd5l
Orm3	Hsd3b2		Slc17a2	N4bp2l1	Tmem25	Slc47a1
Tes	Saa3		F11	Timm9	Gm6652	Pltp
Serhl	Slc17a5		Pank1	Sult5a1	Cfhr3	Xylb
Letmd1	Nectin1		Akr1c19	Slc25a30	Gm32643	Hpgd
Sh3gl1	Mup12		Inhbe	Ppp1r3c	Bco2	Sgk2
Mpzl1	Akr1c19		Fam47e	L3hypdh	Lipg	Inhbc
Id1	Gm4956		Ugt1a9	Cyp2c40	Gm3734	Aox1
Adck4	Notum		Slc17a3	Grem2	Mup-ps16	Asgr2
Atp1a2	Idh3a		Hsd3b2	Lyrm5	Gm36419	Ecm1
Snx6	Hspb6		Cmah	Tymp	Scnn1a	Sdr42e1
Pxdn	Gfm2		Ido2	Ttc7b	1810019D21Rik	As3mt
Cyp2b10	Paox		Bdh2	Dnase2b	Tspan33	Hopx
C1qtnf9	C2cd2l		Arhgap42	Lect1		Lect2
Cybb	Pdk1		Rtp3	Obp2a		Rapgef4
Anxa1	Prps1		Hykk	Ugt2b37		Acot12
Nucb2	2310015A16Rik		Sdr9c7	Ankrd33b		Pfkfb1
Tarbp2	Ndufaf2		Uqcrc1	Homer2		Pcsk9
Flna	Mafb		Fam35a	Gm16124		Tgfbi
Bfar	Igkv8-30		Csrp3	1700001C19Rik		Agtr1a
Sptbn1	Hip1r		Npr2			Nr1i3
Hspg2	Fam47e		Cyp2c38			Acnat2
5330417C22Rik	Gpr182		Kcnn2			Rdh16
Lrrfip1	Slco1a1		Cib2			Echdc1
Tnip1	Gm7049		Dleu2			Rbpms2
Zfr	Csrp3		Zfand4			Slc46a1
Dapk2	Jchain		9130409I23Rik			Nnmt
Slc3a2	Aldoc					Hyi
Tnk2	Efemp1					Mmp19
Rarg	Abcb10					Marco
Ppl	Cfd					Timm17b
Glipr2	Lclat1					Lactb
Eef2kmt	Zfp395					Hfe
St5	Slc16a2					Fcna
Tm4sf1	Las1l					Plbd1
Golm1	Lifr					Fggy
Tomm40l	Cmah					Asb13
Itga6	Uqcrc1					Ggact
Rtp4	Atg4d					Adra1b
Ralb	Gdf2					Afg3l1
Ctr9	Trex1					Pir
Aig1	Gm36419					Srr
Unc5b	Gm3734					Ehd3
Crlf2	Slc10a5					Clec4g
Akr1c18	Usp2					Acmsd
Gm29779	Rhbg					Ifi27l2a
Crtap	Gm9826					Tcf21
Gm17753	Cyp2c38					Cyp7a1
Lxn	Bco2					Gm4951
Gm13552	Slc2a9					Mmab
Lama4	Cyp4a32					Sgpp1
Pde9a	Bdh2					Them7
Ppm1f	Sdr9c7					Bloc1s5
Pdgfrb	Slc22a5					Apool
Chst1	Clcn2					Saa3
Ifnar1	Dnajc12					Mafb
Icam2	Npr2					Gpr182
Ptgr1	Slpi					Gdf2
Gltp	Nubpl					Slc2a9
Upp1	9030616G12Rik					Dnajc12
Ubald2	Arrdc2					Slpi
Gpr155	Folr2					Nubpl
Ier3	Coq10a					Rnf144b
Cd38	Fahd2a					Spc24
Fam43a	Mcts1					Gdf10
Arrb1	Rnf144b					Fam180a
5033406O09Rik	2010320M18Rik					Avpr1a
Abcb1a	Il18					Gas1
Yars2	Fam198a					Nxpe2
Cmtm3	Trmt2b					Oit3
Sema3f	Spc24					Acot4
Zfp740	Cib2					Sult1e1
Rpap3	Igkv10-96					Dnase1l3
Smim24	Gdf10					Dhtkd1
Plaur	Arhgap42					Mpv17l
Adgrg1	Hmgn5					Reln
Nck2	Gm6652					Slc39a8
Ralbp1	Slc16a5					Ntrk2
LOC108167467	Mcm10					Slc17a1
BC029214	Fam180a					Hand2
Dgkz	Prkra					Gata4
Ift27	Atp11c					Timm8a1
Slc11a1	Klhdc7a					Itga8
Robo4	Fam35a					Vipr1
Plp2	Agl					Plekha8
Lmo2	Fam214a
Atf1	Avpr1a
Ngf	Gas1
Fam173b	Cyp17a1
Trip10	Paip2b
Slc2a1	Nxpe2
Tymp	Pdp2
Zfp622	Oit3
Wwtr1	Cd207
Stab1	AI464131
Sox9	Mfsd4b3
Plat	Gm41999
Sema7a	Gpd2
Podxl	Acot4
Dlg1	Cish
Mest	Xkr9
Crip1	1810019D21Rik
Snhg6	Sult1e1
Vasn	Csf1
Cav2	D17Wsu92e
Selm	Dnase1l3
Plau	Tmem42
Afap1l1	Ptprd
Ctgf	Olig1
Dnajc1	Tbc1d8
Mlkl	Fam98c
Tjp2	Gm6135
Hsf1	5830473C10Rik
C1qtnf6	Fam120aos
2210016L21Rik	Enpp1
Hilpda	Mir22hg
Ubqln2	Gm5884
Smad1	Spata2l
Crym	Rnd1
Gas5	Tdp2
Map4k4	Ccnh
Glis2	Dhtkd1
Cyb561	Mpv17l
Gm39972	Macrod1
Tubb5	Nxt2
Frmd8	Wfdc1
Arhgef3	Nfe2
Acad12	Bag4
Twf2	Ocln
Cadm4	Gm5524
Nol12	Cln6
Klf10	Mup8
Arhgef7	Mmgt1
Arhgap29	Igkv6-23
Smtn	Reln
Pak1	Hmgb3
Vash1	Slc39a8
1110038F14Rik	Gm32643
Glb1	Tbc1d16
Pgf	Pdk4
Gm30692	Tmem25
Aaas	Mup13
Myo10	Zfand4
Pde2a	Ntrk2
Defb1	Dleu2
Rpl21-ps8	Farp2
Rpl30-ps10	Gm29919
Fes	Rnf113a2
Ruvbl2	Cfhr3
Ggct	Krt7
BC026585	Slc17a1
Kctd10	Alox5ap
Pvr	Ahr
Smyd5	Foxa1
BC048546	Tdrp
Ttc33	Ikbkg
Ddx18	Hand2
Gm14586	Slc35e3
Ddr1	Vamp7
Rmnd5b	Eif2s3x
Fam83a	Mtmr1
Map4k3	Fam89a
Mrps6	Igkv6-32
Irak4	9130409I23Rik
Cdc42se2	Gata4
Fstl3	Timm8a1
Dynlt1-ps1	Treh
Klhl24	Kcnn2
Lrp11	Tmub1
Gm36153	Sh3yl1
Casp12	Htatsf1
Abcc9	Itga8
Nqo1	Hdac6
Fblim1	Scnn1a
Tpd52	Gm5873
Gm9791	Igkv4-55
Ssbp4	S100a8
Creb3l2	Vipr1
Timp1	Tspan33
Muc13	Plekha8
Pick1	Lipg
Pald1	Ccl27a
Pdlim7
9430020K01Rik
Slc35a4
Kctd3
Ube2d1
Pak2
Src
Cby1
Prepl
Rhoj
Ddit4
Gja1
Slc7a7
Ano6
Mmrn2
Thbs1
C130026I21Rik
Cd2ap
Prelid2
Mkl2
Uchl1
Dgkd
Ifrd1
Tmprss4
Rasip1
Guca1a
Zfand2a
Rab34
Svil
Rrp15
Traf7
Gipc2
Sipa1
Pmp22
Gramd1a
Lysmd2
Eps8l3
Lsg1
Rab3d
Rai14
Morn2
Tpr
Shroom1
Fopnl
Ppp1r1b
Eif4e3
Gngt2
Klf6
Synpo
Nxn
Zc3h7a
Myadm
Wasf2
Nrarp
Ier5
Lzts2
Aldh3b1
Iqgap1
Rpl27a
Plec
Dhx58
H2-Aa
Sdpr
H2-Q4
Cd276
Ace
Git1
Tfb1m
Grwd1
Wdr73
Acta2
Malat1
H2-Ab1
Them6
Tmem200b
Mdfic
Nmral1
Tspan13
Cpd
Tle3
Slc6a8
Sp140
Cbx6
Galnt10
Ank
N4bp3
Dhrs9
Fgf21
Pdf
Fmo2
Chka
Adam10
Acvrl1
Scrib
Rab40c
Plekha1
Egln3
Arhgap18
Dnal4
Ldb2
Vill
Fam129a
Adsl
Snn
Stx6
Fstl1
Kdr
Phldb2
Qk
Maged2
Fkrp
Npl
Fxyd6
Hps4
Nudt5
Cyp4f16
Lamc3
Kctd5
Lpin3
Hdac7
Ankrd54
Flt1
Qsox2
Gimap4
Mad2l1bp
Pla2g2e
B3gnt3
Rragd
Sez6l2
Spats2
Appl2
Bco1
Pspc1
Arhgap27
Ltbp3
Meox1
Rasal1
Kit
Adgrf5
Cmtm7
Bik
Alg12
Mfi2
Pde4b
Stx2
Adprh
Mcrs1
Osbpl3
Rell1
Necap2
Nelfa
Wfdc16
Cd300lg
Sepn1
Ms4a7
Slc31a2
Tm4sf20
Plscr3
Rab12
Lama5
Nes
Kif5b
Sema6b
Snhg18
Ddx52
Ets1
1700017B05Rik
Sash1
Heg1
Mme
Tmem237
Sox4
Cep19
Elk3
Atf3
Gm31084
Sh2d3c
Phlda3
Rwdd2b
Adgrl4
Ptk2
Uaca
Dusp4
Mettl22
Mmd2
Casp4
Akr1b8
Bicc1
Caskin2
Csnk1e
Rundc3a
Adam15
Sox7
Gmfg
Lrrc58
Fam109a
Limk1
Nfatc1
Med30
Slc44a3
Map3k14
Hlx
Prtn3
Dbn1
Hey1
Gm31235
Vsir
Ptdss2
Ppfibp1
Fndc3b
Isg20
Mcm6
6330416G13Rik
Nop58
Usp18
Gm3579
P4ha1
Pxylp1
Atf7
Senp2
Mical2
Mfng
Rapgef3
Ppp1r11
Cgref1
Brix1
Htra3
Tmem88
Arhgap17
Rassf1
Thy1
Spink1
Polr2d
4931406P16Rik
Mgat5
Dnph1
Ednrb
Arap3
Itpripl2
Rasl10b
Msh2
Sh3pxd2b
Tmem252
Prkd2
Rab31
Trim30a
Mmp12
Tmc6
Vwa1
Tmco6
Ehd4
Cracr2b
Pak6
Lpcat4
Rps27a
Sec14l1
Trim35
Fbxo36
St3gal2
Adm
Aida
G6pc3
Rtkn
Sec23ip
Slc45a4
Cx3cl1
Crim1
S1pr2
Pfkfb3
Acot9
Marcks
Ttll12
Ntmt1
Notch1
Gata6
Ralgds
Rhoq
Itpkb
Tmem39a
Clip2
Mina
3110040N11Rik
Vwf
Abcc4
Wdr53
Lmbr1l
Ptpn12
4930415O20Rik
Itga3
Arsg
Mast2
Igsf9
Cul7
Dbndd2
Ptprm
B4galt6
Zfp146
Tbp
Fosl2
Pycr2
Stk10
Gm7665
Fam101b
Bmf
Tmem55a
Cbx5
Triobp
Hic1
Fhod1
Phlda2
Tmem184c
Tnnt1
Capn5
Rubcn
Tbc1d31
Impdh1
Dab2ip
Tmem177
Synj2
Ehbp1l1
Evc2
Epn2
Prkch
Lix1l
Il2rg
Tlr1
Cdc42ep2
Nt5c2
Fmnl3
Cerk
P4ha2
Loxl2
Dusp7
Ushbp1
Cxx1b
Flot1
Tacc2
Fastkd2
Pdgfb
Dqx1
Ercc1
Rab6b
BC028528
D1Ertd622e
Pwwp2b
Ppp1cc
Pear1
Det1
Il34
Ddit3
Drosha
Efl1
Micall2
Gm4202
Hbegf
Stc1
Lipn
Camk2b
Gm7967
Dock1
Aebp1
Sh3pxd2a
Postn
Evc
Cxx1c
Dync1li2
Rcsd1
Gng2
1810044D09Rik
Gas7
Dock6
Thbd
Mall
Gda
Fhl3
Homer3
Pold3
Trim12a
Git2
Tmem71
Gm35498
Cpne8
Col5a2
Bmp6
Epb41l4a
Pafah1b3
Metrn
Oas1a
Fam131c
Pfkp
Pilra
Spry1
Rasa3
Zfp414
Smarcd1
Rcn1
Bhlha15
Slc43a2
Trmu
A4galt
Hspa12b
Arntl
Tcf20
Psph
Il3ra
Praf2
Osbpl11
Ckap4
Limk2
Sdccag8
Tead1
Adamts1
Lmcd1
Dync2li1
Fkbp10
2019-09-01
Bzw2
Kdm4b
Ldlrad4
Arhgef16
5730559C18Rik
Xaf1
Amn
Arhgap10
Prpf40b
Olfm2
Vsig10
Sytl1
Tmem80
Fyn
Gm36738
Ggta1
Scaf4
Abr
Itgb3
Rap1gap
Sgsm3
Myct1
Hk1
Impa2
Trpm4
Arhgap44
Calml4
Kcp
Myl9
Rgs2
Sulf2
Epdr1
Parvb
Trim12c
Ankrd13b
Arhgap31
Upk3bl
Nhp2l1
Miox
Bcdin3d
Phldb1
Igdcc4
Rgcc
Wscd1
Palm
Agfg1
Pcdh12
Ntn4
Tspan18
Kansl2-ps
Apbb2
Fgd5
Vopp1
2019-09-08
Micall1
Pqlc2
Smpdl3b
Arhgef15
Arhgap22
Tjap1
Pld1
Tmem159
Tmem173
Smco4
Pqlc3
Arhgef2
Sh3bp4
Nedd9
Syde1
Rad51b
Gja4
Gm7367
Tab1
Vstm4
Npb
Elfn2
Il22ra1
Exoc3l4
Ahnak
Procr
Cxx1a
Itga1
Wipf3
Lims1
Scarf1
Relb
Adgra2
2310016G11Rik
Plekho2
Galnt15
Plod2
Rpusd1
Cd37
Zfp646
Mfap3
Pard6b
Eme2
Cers5
Rbm43
Cldn15
Mesdc1
Hebp2
Plekhg5
St8sia3
Gm13889
Gar1
Sult1c2
Ocstamp
Spry4
Rgl1
Clec14a
Gm10639
Ptpre
Inpp4a
Gm13597
Mxra7
Rnf144a
Cluap1
Neat1
2019-09-11
Gnb4
Col27a1
Mphosph10
Espn
Nme4
Jam3
Plxna2
Pcdhgc3
Asap1
Dynlt1b
Mphosph6
Cdkn2b
Shank2
Large
Pola2
Dscr3
Nudcd1
P2rx7
Apela
Epb41l1
Ube2c
Celsr1
Trim34a
Cacnb3
Prph
Lcp2
Wdyhv1
Cd83
Sema4c
Kif26a
Kcnj2
Adcy4
Hrct1
Hkdc1
Traf3ip1
Nos3
Psat1
Slc41a3
Fos
Kctd12
Wsb1
Pck2
Slc16a6
Ptges
Slc27a1
Tprn
Gpr4
Ttll1
Myzap
Sema6d
Nos2
Dok4
Gdpd5
Rftn2
AA467197
Ift122
Sox13
Gpnmb
Rasgrp3
Dusp5
Gramd1b
Kcnj14
Gm11249
Myo15b
Hgh1
Gatsl3
Cfap126
Chp2
Grk5
Card6
Gm5436
Ccdc181
Itsn1
Sncg
Trio
Cdk17
Kcnq1
Mtmr12
Ptprh
Galnt18
Pglyrp1
Osmr
Tspan15
Gpx8
Gimap1
Mapk8ip3
Shisa4
Nrros
Gpc1
Pla2g16
Tgfb1i1
Sdcbp2
Arhgef40
Clic5
Plekhg2
Sgpp2
Prkrip1
Apold1
Zfp7
Plekhg1
Tbc1d30
Prr5
Shank3
H2-DMb1
Tcf24
Golt1b
Pmepa1
Tspan17
Tctex1d2
Prmt2
Styk1
Spsb4
Itgax
Diaph3
Stk11ip
Fbxo17
Rapgef5
Trim21
Tnnc1
Ggt1
Ctsk
Smox
Ier5l
Sncaip
Zeb1
Kcne3
Ankrd37
Dcaf15
Gypc
Zc3h12a
Col4a3
2510009E07Rik
Lrrc8c
Itpr3
Bmp8b
Fam167b
Mmp27
Asap2
Rgs4
Irx3
Megf8
Panx1
Adora2a
Apobr
LOC108167792
Tecpr1
Adamts4
Srd5a2
Cdk2ap2
Map3k4
Iqce
Atp11a
Gm19705
Ccnd2
Slc41a1
Cd248
Piezo1
Ypel4
Adamts7
Gkn3
Gm11681
Sema4b
Trib2
Mcc
Tshz2
Chrm1
Cdc42ep3
Matn2
Cttnbp2nl
Tubb2b
Stambpl1
Cry1
Ppp1r16b
Gm9844
