# Supplementary material for: Loss of SRSF2 triggers hepatic progenitor cell activation and tumor development in mice
Source: Commun Biol. 2020 May 5;3:210. doi: 10.1038/s42003-020-0893-5 (PMC7200752; doi:10.1038/s42003-020-0893-5)
Supplement: Supplementary file 6 — Supplementary Data 5 [file 42003_2020_893_MOESM6_ESM.xlsx]

## Sheet: Sheet1
	Supplementary Data 5
Related to Fig. 7a
	Igf2
	12M Srsf2f/f	12M N	12M T
	12.2882	13.7337	0.987951
	13.3075	11.8299	1.79166
	12.158	12.4749	2.18364
	12.4802	12.7943	1.03865
average	12.5585	12.7082	1.50047
SD	0.516594	0.79267	0.585227
p-value (relative section vs Srsf2f/f)		0.762384	1.27993e-07
stars			***
p-value (T vs N)			4.72375e-07
stars			***
	H19
	12M Srsf2f/f	12M N	12M T
	13.9919	12.3084	-1.84148
	15.0256	13.2867	-0.733439
	15.3329	9.1233	-1.04988
	13.7236	10.2837	-1.37364
average	14.5185	11.2505	-1.24961
SD	0.780898	1.89076	0.473293
p-value (relative section vs Srsf2f/f)		0.018717	3.92575e-08
stars		*	***
p-value (T vs N)			1.37969e-05
stars			***
Related to Fig. 7d
	H19-ICR1
	12M N	12M T
	39.875	25.625
	59.375	43.75
	43.875	28.936
	52.375	37.439
average	48.875	33.9375
SD	8.72735	8.21905
p-value (T vs N)	0.0470339
stars	*
	Igf2-promoter
	12M N	12M T
	9.56522	4.56522
	13.0435	6.52174
	15.202	7.14874
	13.6518	6.36674
average	12.8656	6.15061
SD	2.38054	1.10968
p-value (T vs N)	0.00219253
stars	**
